# Supplementary material for: Immune System Deficiencies Do Not Alter SARS-CoV-2 Evolutionary Rate but Favour the Emergence of Mutations by Extending Viral Persistence
Source: Viruses. 2024 Mar 13;16(3):447. doi: 10.3390/v16030447 (PMC10974344; doi:10.3390/v16030447)
Supplement: Supplementary file 1 [file viruses-16-00447-s001.zip]

Archive with 1 entries (1 files):
- viruses-2901742-supplementary.pdf
